# Supplementary material for: The importance of visual features in generic vs. specialized object recognition: a computational study
Source: Front Comput Neurosci. 2014 Aug 22;8:78. doi: 10.3389/fncom.2014.00078 (PMC4141282; doi:10.3389/fncom.2014.00078)
Supplement: Supplementary file 1 [file Presentation1.ZIP]

Archive with 4 entries (4 files):
- Supp Figure S1.TIF
- Supp Figure S2.TIF
- Supp Figure S3.TIF
- Supplementary Figures.docx
